# Supplementary material for: Assessment of Soybean Lodging Using UAV Imagery and Machine Learning
Source: Plants (Basel). 2023 Aug 8;12(16):2893. doi: 10.3390/plants12162893 (PMC10458648; doi:10.3390/plants12162893)
Supplement: Supplementary file 1 [file plants-12-02893-s001.zip]

Archive with 1 entries (1 files):
- plants-2505784-supplementary.pdf
